# Supplementary material for: Isolation and Screening of the Novel Multi-Trait Strains for Future Implications in Phytotechnology
Source: Microorganisms. 2025 Aug 15;13(8):1902. doi: 10.3390/microorganisms13081902 (PMC12388201; doi:10.3390/microorganisms13081902)
Supplement: Supplementary file 1 [file microorganisms-13-01902-s001.zip]

Archive with 1 entries (1 files):
- microorganisms-3724376-supplementary.pdf
